# Supplementary material for: Evaluation of Different Procedures to Pollinate Self-Compatible ‘Royal Red’ Pitaya Under Protected Cultivation
Source: Plants (Basel). 2025 Oct 9;14(19):3102. doi: 10.3390/plants14193102 (PMC12526123; doi:10.3390/plants14193102)
Supplement: Supplementary file 1 [file plants-14-03102-s001.zip]

Archive with 2 entries (2 files):
- Supplementary Table S1.pdf
- Tables S2 to S6.pdf
